# Supplementary material for: High-quality genome assembly and genetic mapping reveal a gene regulating flesh color in watermelon (Citrullus lanatus)
Source: Front Plant Sci. 2023 Mar 1;14:1142856. doi: 10.3389/fpls.2023.1142856 (PMC10014564; doi:10.3389/fpls.2023.1142856)
Supplement: Supplementary file 1 [file DataSheet_1.zip › Supplementary tables.xlsx]

## Sheet: Table S1
Table S1. Summary of genome sequencing data.
	Nanopore long read					Illumina short read
	Raw length (bp)	Raw reads	Avg. Length	Max. Length	N50	Raw length (bp)	Raw reads	Trimmed length (bp)	Trimmed reads
242-1	7777794394	530886	14651	251874	29847	18343550668	121480468	15648548427	109047516
159-1	8602748870	325255	26449	242305	50211	16699546322	110593022	14149579879	98726732

## Sheet: Table S2
Table S2. Statistics of the constructed watermelon pseudomolecules
Chromosome	97103	Charleston Gray	242-1	159-1
Chr01	36935898	39067590	36913860	36663783
Chr02	37915939	38825979	37981706	37507612
Chr03	31872261	33306640	31760523	31989022
Chr04	27110815	27847472	24408180	26702164
Chr05	35887987	38315608	36158513	36066491
Chr06	29507460	31401978	29724526	29094200
Chr07	31939013	33982080	31802766	32065836
Chr08	28201227	30105028	28397355	28134495
Chr09	37727573	40098718	37762911	37874686
Chr10	35099344	37313342	35247427	34746203
Chr11	30886124	32302030	30869174	30776242
Total	363083641	397829775	361026941	361620734

## Sheet: Table S3
Table S3. Transcript sequences used for genome annotation
SRA accession	Tissue	Before QC		After QC		Read retained
		Read No.	Total length (Mb)	Read No.	Total length (Mb)
SRR10389406	Flesh	46413468	6.9	44427410	6.5	0.957
SRR3156561	Leaf	46154088	4.6	39851562	3.9	0.863
SRR10803496	Light green rind	54092416	8.2	50496190	7.4	0.934
SRR12079410	Root	43244588	6.5	38628720	5.8	0.893
SRR3156569	Shoot apex	52069358	5.2	43300370	4.3	0.832

## Sheet: Table S4
Table S4. Assessment of the completeness of the 242-1 and 159-1 genome assemblies by BUSCO
Category	242-1	159-1
Complete BUSCOs	1,573(97.4%)	1.572(97.3%)
Complete & Single-Copy BUSCOs	1,548(95.9%)	1.547(95.8%)
Complete & Duplicated BUSCOs	25(1.5%)	25(1.5%)
Fragmented BUSCOs	13(0.8%)	8(0.5%)
Missing BUSCOs	28(1.8%)	34(2.2%)
Total BUSCO Groups Searched	1614	1.614

## Sheet: Table S5
Table S5. Summary of repeat sequences in the watermelon genomes
Class	Repeat elements	242-1		159-1
		Count	Base (bp)	Count	Base (bp)
DNA	DNA/Dada	1007	261803	794	70126
	DNA/EnSpm	7017	4411272	5065	2996999
	DNA/Ginger	124	156514
	DNA/Harbinger	2650	1305048	1873	1267070
	DNA/hAT	16721	4367997	10701	2965147
	DNA/Mariner	21	3476	22	3566
	DNA/Maverick	666	192654	834	233837
	DNA/Mite	39	4383	43	4343
	DNA/MuDR	18081	7911311	12140	6053523
	DNA/unknown	2532	649164	5095	1117388
Total_DNA		48858	19263622	36567	14711999
LTR	LTR/Copia	39370	33991760	40873	37733844
	LTR/ERV	79	30156
	LTR/Gypsy	46000	56781615	33811	51278716
	LTR/Pao	198	100974
	LTR/Ngaro	788	1140192	1989	2529486
	LTR/others	229	264193	264	265141
	LTR/unknown	16253	4032737	14216	3263418
Total_LTR		102917	96341627	91153	95070605
LINE	LINE/CR1	361	104637	1438	1294556
	LINE/DRE	554	755212
	LINE/Jockey			744	284983
	LINE/L1	14087	5141640	13727	4946290
	LINE/R1	403	150612
	LINE/unknown	25	4187	54	15589
Total_LINE		15430	6156288	15963	6541418
SINE	SINE/B2			93	7744
	SINE/unknown	132	14691	801	122348
Total_SINE		132	14691	894	130092
OTHERS	OTHERS/Centromeric			1	87
	OTHERS/Helitron	101	86854	94	92557
	OTHERS/Satellite	558	226919	1667	522441
	OTHERS/unknown	197132	82404412	222309	86812757
	OTHERS/Simple repeat	103207	3150216	103160	3048398
Total_OTHERS		300998	85868401	327231	90476240
Sum		468335	207644629	471808	206930354

## Sheet: Table S6
Table S6. Information of predicted genes in the 242-1 and 159-1 genomes
Classification	159-1		242-1
	Gene number	Percent (%)	Gene number	Percent (%)
Total gene	24451	1	23921	1
Function annotated	21321	0.872	21358	0.893
Swissprot	18257	0.747	18069	0.755
Pfam	16876	0.69	16942	0.708
GO	10830	0.443	10868	0.454
KEGG	1136	0.046	1141	0.048
Function unknown	3130	0.128	2563	0.107

## Sheet: Table S7
Table S7. Information of carotenoid biosynthetic pathway genes selected from the genome assemblies
Gene name	Gene ID	Description	chromosome	start	end	242-1 FPKM	159-1 FPKM
PSY1	Cla97C01G008760	Phytoene synthase	chr01	9448426	9451311	27.327	37.7189
PSY2	Cla97C02G050140	Phytoene synthase 2	chr02	37419674	37421665	5.35135	7.45818
PSY3	Cla97C07G137500	Phytoene synthase 3	chr07	25039090	25042269	39.1492	52.3354
PDS1	Cla97C07G142100	Phytoene desaturase	chr07	29622146	29638496	25.754	31.9347
PDS2	Cla97C10G198770	15-cis-phytoene desaturase, chloroplastic/chromoplastic	chr10	28599807	28601228	16.8351	1
PDS3	Cla97C02G037750	Phytoene desaturase 3	chr02	24833144	24836984	5.39429	7.20293
Z-ISO	Cla97C07G142750	15-cis-zeta-carotene isomerase	chr07	30263125	30265585	13.5354	18.7117
ZDS	Cla97C06G118930	Zeta-carotene desaturase	chr06	14092257	14103221	33.9783	1
CRTISO1	Cla97C07G128850	beta-carotene isomerase D27, chloroplastic-like	chr07	550598	554754	0.383389	0.79468
CRTISO2	Cla97C09G167450	beta-carotene isomerase D27, chloroplastic	chr09	4240842	4243444	9.40632	12.6289
CRTISO3	Cla97C10G185370	beta-carotene isomerase D27, chloroplastic	chr10	734402	739024	18.7095	26.6759
LCYB1	Cla97C04G070940	Lycopene beta-cyclase	chr04	15442312	15443826	1	23.659
LCYB2	Cla97C10G193770	Lycopene beta-cyclase	chr10	22621420	22623324	1.83815	1.61419
LCYB/E	Cla97C02G028550	Lycopene beta/epsilon cyclase	chr02	2051633	2056185	13.6208	2.68465
LCYE	Cla97C11G208040	Lycopene epsilon cyclase	chr11	1758127	1763676	0.590378	15.7066
CHYB1	Cla97C01G002480	Beta-carotene hydroxylase	chr01	2231086	2233928	1.23093	5.45208
CHYB2	Cla97C05G090480	Beta-carotene hydroxylase	chr05	8581165	8583971	120.34	158.116
ZEP1	Cla97C02G038200	Zeaxanthin epoxidase, chloroplastic	chr02	25484173	25490762	21.6471	28.3735
ZEP2	Cla97C02G050540	Zeaxanthin epoxidase, chloroplastic	chr02	37670826	37672365	29.1011	40.9991
ZEP3	Cla97C08G156320	Zeaxanthin epoxidase, chloroplastic-like	chr08	24174326	24176254	4.22236	6.16936
ZEP4	Cla97C08G156350	Zeaxanthin epoxidase, chloroplastic-like	chr08	24187873	24190730	0.705652	1.02993
ZEP5	Cla97C08G156360	Zeaxanthin epoxidase, chloroplastic-like	chr08	24191397	24194387	0.0159	0.050445
VDE1	Cla97C02G027340	Violaxanthin de-epoxidase, chloroplastic-like	chr02	1076883	1079856	11.3006	2.48688
VDE2	Cla97C11G216330	Violaxanthin de-epoxidase	chr11	17320033	17327558	13.4915	18.9687

## Sheet: Table S8
Table S8. Summary of whole-genome sequencing data for genetic mapping
Sample	Raw reads	Total length (bp)	Trimmed reads	Trimmed length (bp)	Trimmed rate (%)	Mapped read	Mapped rate (%)
242-1	121480468	18343550668	109047516	15648548427	0.853	107867246	0.989
159-1	110593022	16699546322	98726732	14149579879	0.847	97613667	0.989
F2_001	78828550	11903111050	76709266	11533988670	0.969	75622040	0.986
F2_002	68896098	10403310798	67285442	10120626188	0.973	66422148	0.987
F2_003	58851338	8886552038	57413594	8631415365	0.971	56715323	0.988
F2_004	73503130	11098972630	71562500	10759043179	0.969	70646599	0.987
F2_005	74171132	11199840932	72006266	10828089352	0.967	71047663	0.987
F2_006	90524268	13669164468	87964432	13224181891	0.967	86901277	0.988
F2_007	77535352	11707838152	75189996	11308511277	0.966	74224514	0.987
F2_008	84600414	12774662514	82580554	12417041411	0.972	81580018	0.988
F2_009	57109104	8623474704	55939992	8418844289	0.976	55330676	0.989
F2_010	79709856	12036188256	77945806	11725926331	0.974	77010107	0.988
F2_011	80258234	12118993334	77831170	11707042553	0.966	76851223	0.987
F2_012	79174688	11955377888	76883658	11557839328	0.967	75899669	0.987
F2_013	73492118	11097309818	71781222	10797559104	0.973	70926849	0.988
F2_014	74433906	11239519806	72528246	10907095272	0.97	71614141	0.987
F2_015	79024438	11932690138	77342024	11630762310	0.975	76333365	0.987
F2_016	79729266	12039119166	77238510	11621111137	0.965	76253674	0.987
F2_017	77976092	11774389892	74003284	11124184603	0.945	72907691	0.985
F2_018	85856992	12964405792	84366886	12692500405	0.979	83422075	0.989
F2_019	85243548	12871775748	83854152	12616768190	0.98	82816096	0.988
F2_020	78558530	11862338030	76531892	11511372413	0.97	75576520	0.988
F2_021	80378490	12137151990	79002142	11884264318	0.979	78072474	0.988
F2_022	82662698	12482067398	80823404	12161590663	0.974	79788020	0.987
F2_023	87870564	13268455164	86270436	12976752174	0.978	85270630	0.988
F2_024	74871036	11305526436	73501012	11055219566	0.978	72620692	0.988
F2_025	89526100	13518441100	87923850	13222752065	0.978	86918244	0.989
F2_026	73963260	11168452260	72656350	10929010177	0.979	71836947	0.989
F2_027	91674580	13842861580	90190702	13572099172	0.98	89129390	0.988
F2_028	72378658	10929177358	70827376	10660236290	0.975	69936068	0.987
F2_029	75102760	11340516760	73604084	11066482938	0.976	72704131	0.988
F2_030	140392776	21199309176	138069056	20770578900	0.98	136500426	0.989
F2_031	144414436	21806579836	141913210	21344656574	0.979	140296796	0.989
F2_032	145993552	22045026352	143936342	21663307353	0.983	142349370	0.989
F2_033	155071542	23415802842	152758416	22991868124	0.982	151072081	0.989
F2_034	133757824	20197431424	130812014	19678135178	0.974	129317298	0.989
F2_035	125347464	18927467064	122508508	18429285135	0.974	121122047	0.989
F2_036	154861110	23384027610	151805768	22832805398	0.976	150058524	0.988
F2_037	126183396	19053692796	123525686	18583752988	0.975	122112801	0.989
F2_038	159338178	24060064878	155653072	23423543541	0.974	153706231	0.987
F2_039	123103722	18588662022	119192178	17924821673	0.964	117749978	0.988
F2_040	138939864	20979919464	135633202	20406730827	0.973	134091386	0.989
F2_041	141173264	21317162864	138243588	20797934162	0.976	136639007	0.988
F2_042	103840338	15679891038	101988382	15339962993	0.978	100821791	0.989
F2_043	72962932	11017402732	71077428	10691722761	0.97	70238219	0.988
F2_044	78546740	11860557740	77080184	11600780674	0.978	76209587	0.989
F2_045	75108902	11341444202	73774364	11104822020	0.979	72919458	0.988
F2_046	87625694	13231479794	85549766	12870738639	0.973	84482946	0.988
F2_047	71645184	10818422784	69719040	10488999213	0.97	68909811	0.988
F2_048	94415824	14256789424	92301334	13885272809	0.974	91166740	0.988
F2_049	70875868	10702256068	69326456	10433499955	0.975	68513396	0.988
F2_050	74216164	11206640764	73129358	11002937302	0.982	72301344	0.989
F2_051	77494632	11701689432	76354572	11489161191	0.982	75525292	0.989
F2_052	90947168	13733022368	89387540	13447179119	0.979	88416666	0.989
F2_053	70481150	10642653650	69551632	10470063421	0.984	68791216	0.989
F2_054	72776110	10989192610	71455692	10749571010	0.978	70675209	0.989
F2_055	72059968	10881055168	70851050	10661905671	0.98	70095559	0.989
F2_056	72355912	10925742712	71118482	10700852087	0.979	70343823	0.989
F2_057	50309394	7596718494	49331626	7419213591	0.977	48789116	0.989
F2_058	77396170	11686821670	76175228	11456452720	0.98	75380286	0.99
F2_059	63539256	9594427656	62356992	9378028693	0.977	61692455	0.989
F2_060	75913296	11462907696	74652346	11235850113	0.98	73817052	0.989
F2_061	67024528	10120703728	65715078	9890478280	0.977	65011387	0.989
F2_062	63512228	9590346428	62170940	9349611985	0.975	61516706	0.989
F2_063	60929466	9200349366	59750736	8992491733	0.977	59090937	0.989
F2_064	69093596	10433132996	67303114	10121782664	0.97	66575823	0.989
F2_065	61203224	9241686824	59702932	8977156509	0.971	59059130	0.989
F2_066	61773580	9327810580	60497008	9099717187	0.976	59846614	0.989
F2_067	82858398	12511618098	81522890	12263465050	0.98	80688278	0.99
F2_068	60686704	9163692304	59790504	8993126591	0.981	59168666	0.99
F2_069	78353500	11831378500	77170380	11609031744	0.981	76371550	0.99
F2_070	53301514	8048528614	52387328	7880943736	0.979	51833815	0.989
F2_071	50531556	7630264956	49826262	7497077156	0.983	49310387	0.99
F2_072	67085870	10129966370	66192904	9950353608	0.982	65457144	0.989
F2_073	85673096	12936637496	84142500	12662109200	0.979	83199282	0.989
F2_074	79486798	12002506498	78120170	11746493493	0.979	76666687	0.981
F2_075	58554018	8841656718	57875670	8706903179	0.985	57289163	0.99
F2_076	64755422	9778068722	63881732	9606082690	0.982	63179676	0.989
F2_077	48455508	7316781708	47826934	7192203487	0.983	47332856	0.99
F2_078	48283302	7290778602	47587070	7155129768	0.981	47031806	0.988
F2_079	73842648	11150239848	72772522	10952427745	0.982	71982127	0.989
F2_080	80322328	12128671528	79062262	11894414777	0.981	78175483	0.989
F2_081	78228528	11812507728	77147010	11606740015	0.983	76305511	0.989
F2_082	62998438	9512764138	62038830	9326968139	0.98	61386699	0.989
F2_083	64683330	9767182830	63780096	9595235896	0.982	63107556	0.989
F2_084	80162346	12104514246	78758794	11856226842	0.979	77861854	0.989
F2_085	82446078	12449357778	80818310	12159392970	0.977	54532805	0.988
F2_086	80183864	12107763464	78741934	11849034275	0.979	77859055	0.989
F2_087	80555724	12163914324	79282186	11936093273	0.981	78398865	0.989
Total	7484052112	1130091868912	7312631104	1098605564764		7202204950

## Sheet: Table S9
Table S9. Summary of SNP and InDel markers in watermelon
Chromosome	SNP	Indel
Chr01	193423	84230
Chr02	214543	93163
Chr03	161647	73638
Chr04	201794	72953
Chr05	154362	73657
Chr06	166921	68394
Chr07	195880	80049
Chr08	148831	64486
Chr09	223596	90592
Chr10	210819	90549
Chr11	157782	77587
Total	2029598	869298

## Sheet: Table S10
Table S10. Primer information for the InDel markers developed for watermelon genotyping
No.	Marker	Primer sequence (5´ → 3´)	AmpliconSize (bp)	Annealing temperature (℃)
1	Clg-InDel-F2-1	F: AAGGTTGGCATTAACGGA	172, 155	51
		R: TTGATTTTGAGTTGCTGGG
2	Clg-InDel-F2-2	F: TTCATGTTCTGCTTTGGG	221, 180	51
		R: GTTTGGAAGGGTTTATGG
3	Clg-InDel-F2-4	F: GTTCTTTTCCATTTGTTCCC	289, 331	51
		R: CCGATGGCCCAATAATAC
4	Clg-InDel-F2-6	F: ACAAAGCGCAACACCTTTTT	118, 196	51
		R: CGTCTTTTGTTCTTGGAGCA
5	Clg-InDel-F2-7	F: NATGCGAATCAACTGAAG	195, 258	51
		R: GACGTCATGTGTATAATCC
6	Clg-InDel-F2-10	F: TCTCGCTATGTTGGGTCACA	145, 217	51
		R:TTCCATGTGAGTCTTTTAATTTGA
7	Clg-InDel-F2-11	F: GACCATATGACTTACTAGAC	280, 319	51
		R: GGAGAAGTTGGTGTATGA
8	Clg-InDel-F2-12	F: GCAGCTAGCAAATGTAGA	170, 189	51
		R: CGTAGGTATCGTTTTGAGT
9	Clg-InDel-F2-13	F: CATGCAGAGTAGAAATCCC	195, 217	51
		R: GCTCCAACAACGATTTCC
10	Clg-InDel-F2-18	F: ATGATGCTTTGCTTTGCC	187, 228	51
		R: CTTAGCACGTATGTTGTTGA
11	Clg-InDel-F2-19	F: CATGCTAATTCCGCTTTCGT	192, 235	51
		R: TGGTTCAATCTCCATCCAAA
12	Clg-InDel-F2-20	F: TTGGATTCATTTGGCAGGTT	194, 203	51
		R:CAATAAACTTGTTGAAGGGACAAA
13	Clg-InDel-F2-21	F: TTCATCAAATTACGAGGAGTATCAA	133, 179	51
		R: CTTTGCTGTTTGCTCCATCA
14	Clg-InDel-F2-23	F: TGAACAACCACGGACAAAAA	184, 204	51
		R: AGTCCCGAGGTTTAGGGTTG
15	Clg-InDel-F2-24	F: TTGTATCGTTGCTCTCGG	247, 283	51
		R: GGCTTGATAATGGAAGTGT
16	Clg-InDel-F2-27	F: CTTACAACCGACCAACCT	220, 282	51
		R: CTTGACATACCCACCATTGA
17	Clg-InDel-F2-28	F: GGAGTTTGGAGGTAGGAG	152, 204	51
		R: GGAGGTGTTGGGATAAGG
18	Clg-InDel-F2-29	F: AGAAGGCAGACAGAAAGGAA	251, 285	51
		R: AAAAGGTGGTGAGTGTACG
19	Clg-InDel-F2-31	F: GTTGAGGTTGATTTGGTTG	187, 219	51
		R: GATGAGTTAGTGTTGCTTTC
20	Clg-InDel-F2-32	F: TTATTTTGTGAGGCGAGG	258, 346	51
		R: AAATGGGAAACTGGTGGA
21	Clg-InDel-F2-33	F: CGCATTTTTTTGGCACATC	203, 291	51
		R: CCCCCCTTTTTTTTTTTCTC
22	Clg-InDel-F2-34	F: GGCTGTTTGGATAATACGA	239, 303	51
		R: GTTGTTTTGTTGGTAATGGG
23	Clg-InDel-F2-35	F: AACACCCCCTACAAATCA	252, 288	51
		R: GGGAAGAAAAACCATAGAGA
24	Clg-InDel-F2-36	F: AGAGGAAGCATGACTTAAGA	197, 245	51
		R: TTTATTTCCGAACCATGCC
25	Clg-InDel-F2-37	F: CAAAGCAACCACACATAGAA	217, 263	51
		R: CCAAACTAAAGCATCCGCA
26	Clg-InDel-F2-39	F: GCATGTCCCTTCAAGATA	202, 236	51
		R: TGGTTTGGATTTAGAGGAG
27	Clg-InDel-F2-40	F: AGAATTCTCCCTTAGAGC	188, 234	51
		R: GTAGAGATTTGTTCAGAGTG
28	Clg-InDel-F2-41	F: GACACTCTTTGCTTTGCT	241, 303	51
		R: CATTTGAGGTTAGGCTAGGT
29	Clg-InDel-F2-43	F: AGTAGGGTGAAGATAGTGTT	252. 282	51
		R: TATGGGTTGGGGGGTTGA
30	Clg-InDel-F2-44	F: TTCCAGTGGGGTATGATT	212, 290	51
		R: CGCTGATAGACTTGGAAA
31	Clg-InDel-F2-47	F: AAACTTCTCTTCCATGCC	259, 318	51
		R: GGTGAAGAGGGAAATGAG
32	Clg-InDel-F2-48	F: GGTTTGTTTTGGTAGTTGTG	219, 260	51
		R: GTTGTTGATTCGTGAGTTTG
33	Clg-InDel-F2-49	F: TCCCTTTCCAAGTTAACTCCC	309, 353	51
		R: TAGTGCTTGGAGGTAGTCATT
34	Clg-InDel-F2-50	F: GGTGAAGATAGAGATATGTG	116, 206	51
		R: GGTCCATTAACATATCCTTG
35	Clg-InDel-F2-52	F: TCTTTCCTTTCTCTCCTCCC	203, 239	51
		R: TCAGTTTTTTTCCACCGTTC
36	Clg-InDel-F2-54	F: GGCAACATTTTTAGGTCAG	205, 300	51
		R: GTAAAACCCCATTCACCA
37	Clg-InDel-F2-55	F: TTGAAAGCTTGAGGGTGT	238, 293	51
		R: TTGCAGGTTGTTGTAGGT
38	Clg-InDel-F2-56	F: CTTTCAATTTGTTCCCCTG	194, 226	51
		R: TTCAAACCCACCTAATCC
39	Clg-InDel-F2-57	F: ATTGATCTGGTTTGGGGTG	224, 293	51
		R: CGGCGATATTGAGAGACT
40	Clg-InDel-F2-58	F: AACCATCCTCCAAACACT	251, 299	51
		R: AATGGGCCCTAAGAGTAT
41	Clg-InDel-F2-59	F: CCTCCATGGGATTTTCTC	232, 284	51
		R: TGCTTAAACCTCTACTTCTG
42	Clg-InDel-F2-62	F: CCCTTTTGAAATGCACGA	129, 175	51
		R: GGGAAAAAAAAGTGTGGAGA
43	Clg-InDel-F2-63	F: CCCAAATTCACCCTCTTC	199, 284	51
		R: CATTATCGGAGCTTTTCG
44	Clg-InDel-F2-64	F: CCCTTTGTTGTTGGTTTGTT	293, 352	51
		R: TTTACGCACACCTTGACT
45	Clg-InDel-F2-65	F: GGATGGACCAGAAGAGAA	272, 332	51
		R: AAGGCAACCCCTAAAGTA
46	Clg-InDel-F2-68	F: TTCATGTTCTGCTTTGGG	183, 221	51
		R: GTTTGGAAGGGTTTATGG
47	Clg-InDel-F2-69	F: ACTGAGCAATAGAAGTCTAC	224, 258	51
		R: TTCTTCCCAAAAAGGCCA
48	Clg-InDel-F2-70	F: AAAAGCCCTCAACTCAACA	193, 242	51
		R: GCAAATGGTTGAGAATGGT
49	Clg-InDel-F2-72	F: GAGCTTCCCAAATCCAAA	203, 260	51
		R: CAAGTAACAACCTATCACAC
50	Clg-InDel-F2-73	F: ACGTGGTCTGATGGATAA	250, 283	51
		R: ACACGGGCATAACACAAA
51	Clg-InDel-F2-74	F: CCCATTTCCTCAATTCCT	258, 306	51
		R: CATCGGATTGGAATTTGC
52	Clg-InDel-F2-75	F: CTGCATCTCCATGATTGA	220, 250	51
		R: GCTGGAAAAGGGAAATAGT
53	Clg-InDel-F2-76	F: TTTAGGAAGGAAGGTTGTG	237, 288	51
		R: TACGTTTTGGAGGTACTTG
54	Clg-InDel-F2-77	F: GGACTTATCATCTTTTAGGG	186, 227	51
		R: GATGAGTGTAGCTTGAGA
55	Clg-InDel-F2-80	F: CCATCACAAGAGCATACA	167, 235	51
		R: TTATCTTCCTCTTCCACCC
56	Clg-InDel-F2-81	F: CTTCTTCTTCTTCTTCTTCC	211, 241	51
		R: GACATTTACAGCTTTGGG
57	Clg-InDel-F2-84	F: CTTAAATGGCAAAACGACTG	240, 293	51
		R: CTCCCCAAAATACCCCTC
58	Clg-InDel-F2-85	F: CAGTCTTCTCACCCTATATC	249, 280	51
		R: TAACTGCAAGGTATTTCGTC
59	Clg-InDel-F2-86	F: CCTCGACCCATTTTAAGACA	231, 275	51
		R: GGAGGGCAGCAAACAATA
60	Clg-InDel-F2-87	F: CGTGGAAATGTGTTTTGG	280, 300	51
		R: GTTGCCACACCTAAACAA
61	Clg-InDel-F2-88	F: CTACACCGTACCTTAACCA	267, 328	51
		R: CAACACCAACTCGATTCT
62	Clg-InDel-F2-89	F: TTTACGGGATTCAATCGG	170, 232	51
		R: GAAGAGGAAGTGAAAGGG
63	Clg-InDel-F2-91	F: TTTTCTGTGGTGTTGGGA	216, 247	51
		R: TTGGAGGAGAAAAAGTGG
64	Clg-InDel-F2-92	F: AGGGAGAAATTTTCATGGAG	261, 293	51
		R: AGTTGACAGTGGGTTGAG
65	Clg-InDel-F2-94	F: AACCTCCCCTATAGAAATCA	184, 219	51
		R: GGGTCGTTTGTTCTTCTT
66	Clg-InDel-F2-95	F: TTTCTCCCTCGACCTCTT	288, 328	51
		R: TTATTTTGCGAACCCACC
67	Clg-InDel-F2-96	F: CGAGCCTAGTTTATTACC	110, 165	51
		R: CTGGAGGGATATTAAGGA
68	Clg-InDel-F2-97	F: GGTTCGTATTATTGTTGGCT	190, 287	51
		R: TTCCTACTTTCTCCTACGTT
69	Clg-InDel-F2-98	F: CATCACAGCCTCATCCTT	195, 245	51
		R: CCCTGCTTCTCATTCTTTTT
70	Clg-InDel-F2-99	F: GCGGAATGATCGAGATTG	235, 303	51
		R: TTCCTTTGAGTTCGTCGT
71	Clg-InDel-F2-100	F: GAATGAACAGGAGCAAAAG	166, 202	51
		R: ACAACTAAGAAGGGCAAGA
72	Clg-InDel-F2-101	F: AATGCAGACAACTTGGTGA	299, 352	51
		R: AGTTTGAGTTGGGTGTGG
73	Clg-InDel-F2-102	F: ACCAAACGTACTTCCATC	100, 180	51
		R: GGCATTCTAGGTGGATTT
74	Clg-InDel-F2-103	F: GAGGCTTGATCTCTATTGT	299, 400	51
		R: CCACGGTTTCCTCTATTT
75	Clg-InDel-F2-104	F: TTTCCACCCATCTTCATC	160, 201	51
		R: ACCCTACATAACCCAAAC
76	Clg-InDel-F2-105	F: GTGTATGACTAAGAGCGA	264, 288	51
		R: TTTGTCTTTCTTTCCGGC
77	Clg-InDel-F2-107	F: AAACCTCCAACTTTGACC	165, 185	51
		R: TCCGAAATCAAGCCAAAC
78	Clg-InDel-F2-108	F: GGGCTCATCTTCAAATTTGT	101, 198	51
		R: ATGGGTCTGGATTGCAAATA
79	Clg-InDel-F2-109	F: AATTTGCAAACCTCCTCC	220, 281	51
		R: AAATTACACACCAAGCCC
80	Clg-InDel-F2-110	F: TCTTTCGTCTGCACGTTT	180, 235	51
		R: TTTACTCTGGTTTGCTTGCT
81	Clg-InDel-F2-111	F: ACGAATATACTCCCGACCA	175, 125	51
		R: CCCAACGCACCTATTTCT
82	Clg-InDel-F2-112	F: AGTGGGATTAATGGATGAG	195, 269	51
		R: AAAATGAGGAGAGAACGG
83	Clg-InDel-F2-113	F: ACCGGTGTACTTATCGAAA	186, 226	51
		R: GGCTCACCTACTTCATTATT
84	Clg-InDel-F2-114	F: ATGAGCCAGAGTATAAGGAA	157, 200	51
		R: CAAGCCTCAGTAGTAAGAA
85	Clg-InDel-F2-115	F: TTTGGGCCTCGTTTCATT	199, 268	51
		R: TGGGTTGGCTTAGAGTTAGT
86	Clg-InDel-F2-116	F: TCTGAATCTTCTCGTCGGT	145, 241	51
		R: GCTAAATCCATCCATCGACA
87	Clg-InDel-F2-120	F: GAGCTTCCCAAATCCAAA	203, 260	51
		R: CAAGTAACAACCTATCACAC
88	Clg-InDel-F2-121	F: ACGTGGTCTGATGGATAA	180, 213	51
		R: ACACGGGCATAACACAAA
89	Clg-InDel-F2-122	F: CCCATTTCCTCAATTCCT	258, 304	51
		R: CATCGGATTGGAATTTGC
90	Clg-InDel-F2-123	F: CTGCATCTCCATGATTGA	294, 410	51
		R: GCTGGAAAAGGGAAATAGT
91	Clg-InDel-F2-124	F: TTTAGGAAGGAAGGTTGTG	237, 288	51
		R: TACGTTTTGGAGGTACTTG
92	Clg-InDel-F2-125	F: GGACTTATCATCTTTTAGGG	186, 227	51
		R: GATGAGTGTAGCTTGAGA
93	Clg-InDel-F2-128	F: CCATCACAAGAGCATACA	235, 303	51
		R: TTATCTTCCTCTTCCACCC
94	Clg-InDel-F2-129	F: CTTCTTCTTCTTCTTCTTCC	181, 211	51
		R: GACATTTACAGCTTTGGG
95	Clg-InDel-F2-130	F: GGAGAGAGGAGAGAGAAA	140, 202	51
		R: GGTTACATTGGTTTGGTC
96	Clg-InDel-F2-131	F: ACCATCACCCATCTACAC	230, 282	51
		R: GGAGGCATGAAGAAAGGA
97	Clg-InDel-F2-132	F: CTTAAATGGCAAAACGACTG	240, 293	51
		R: CTCCCCAAAATACCCCTC
98	Clg-InDel-F2-133	F: CAGTCTTCTCACCCTATATC	249, 280	51
		R: TAACTGCAAGGTATTTCGTC
99	Clg-InDel-F2-134	F: ACCATGAAAACCAGCCAA	187, 225	51
		R: TCATGATGTATAGCAGCCC
100	Clg-InDel-F2-135	F: CGTGGAAATGTGTTTTGG	320, 354	51
		R: GTTGCCACACCTAAACAA
101	Clg-InDel-F2-136	F: CTACACCGTACCTTAACCA	267, 310	51
		R: CAACACCAACTCGATTCT
102	Clg-InDel-F2-137	F: TTTACGGGATTCAATCGG	106, 232	51
		R: GAAGAGGAAGTGAAAGGG
103	Clg-InDel-F2-138	F: TGATTTTAGGAGGTGAGG	195, 234	51
		R: AGGATATGGAACTGACGA
104	Clg-InDel-F2-139	F: TTTTCTGTGGTGTTGGGA	185, 216	51
		R: TTGGAGGAGAAAAAGTGG
105	Clg-InDel-F2-140	F: AGGGAGAAATTTTCATGGAG	293, 310	51
		R: AGTTGACAGTGGGTTGAG
106	Clg-InDel-F2-141	F: GTTTGACCCCCATCCTTT	251, 283	51
		R: ATCCCAACAATCTCCCAC
107	Clg-InDel-F2-143	F: TTTCTCCCTCGACCTCTT	228, 328	51
		R: TTATTTTGCGAACCCACC
108	Clg-InDel-F2-144	F: CGAGCCTAGTTTATTACC	146, 189	51
		R: CTGGAGGGATATTAAGGA
109	Clg-InDel-F2-145	F: GGTTCGTATTATTGTTGGCT	152, 217	51
		R: TTCCTACTTTCTCCTACGTT
110	Clg-InDel-F2-146	F: CATCACAGCCTCATCCTT	164, 213	51
		R: CCCTGCTTCTCATTCTTTTT
111	Clg-InDel-F2-149	F: AATGCAGACAACTTGGTGA	299, 320	51
		R: AGTTTGAGTTGGGTGTGG
112	Clg-InDel-F2-151	F: GAGGCTTGATCTCTATTGT	299, 329	51
		R: CCACGGTTTCCTCTATTT
113	Clg-InDel-F2-152	F: TTTCCACCCATCTTCATC	139, 201	51
		R: ACCCTACATAACCCAAAC
114	Clg-InDel-F2-153	F: GTGTATGACTAAGAGCGA	177, 264	51
		R: TTTGTCTTTCTTTCCGGC
115	Clg-InDel-F2-154	F: CCAAAACCACATAAGCCA	282, 330	51
		R: TCTTACAAGGCTACCACA
116	Clg-InDel-F2-155	F: CATTAGCCTCACAGATCTC	173, 210	51
		R: GTCACTCCACAATTTATCTC
117	Clg-InDel-F2-156	F: GGGCTCATCTTCAAATTTGT	245, 286	51
		R: ATGGGTCTGGATTGCAAATA
118	Clg-InDel-F2-157	F: AATTTGCAAACCTCCTCC	165, 199	51
		R: AAATTACACACCAAGCCC
119	Clg-InDel-F2-158	F: TCTTTCGTCTGCACGTTT	205, 235	51
		R: TTTACTCTGGTTTGCTTGCT
120	Clg-InDel-F2-159	F: ACGAATATACTCCCGACCA	200, 252	51
		R: CCCAACGCACCTATTTCT
121	Clg-InDel-F2-160	F: AGTGGGATTAATGGATGAG	81, 195	51
		R: AAAATGAGGAGAGAACGG
122	Clg-InDel-F2-161	F: ACCGGTGTACTTATCGAAA	186, 226	51
		R: GGCTCACCTACTTCATTATT
123	Clg-InDel-F2-163	F: TTTGGGCCTCGTTTCATT	238, 268	51
		R: TGGGTTGGCTTAGAGTTAGT
124	Clg-InDel-F2-165	F: CGACAAACAAAACGAGCA	114, 152	51
		R: CTTCTATTCCCTTCAGCTT
125	Clg-InDel-F2-166	F: ATCTCTATACCCTTTGGC	191, 248	51
		R: AGTCTTATCTCATCTAGGC
126	Clg-InDel-F2-167	F: CCCGAAAGAAACAAGTTTG	283, 313	51
		R: AGTCGTCTTCCAGCTTCA

[truncated: 5 more sheets: Table S11, Table S12, Table S13, Table S14, Table S15]
